# Supplementary material for: Tracking pyrethroid resistance in arbovirus mosquito vectors: mutations I1532T and F1534C in Aedes albopictus across Europe
Source: Parasit Vectors. 2025 Dec 24;18:506. doi: 10.1186/s13071-025-07130-1 (PMC12728990; doi:10.1186/s13071-025-07130-1)
Supplement: Supplementary file 2 — Additional file 1. [file 13071_2025_7130_MOESM2_ESM.xlsx]

## Sheet: Foglio1
Tracking Pyrethroid Resistance in arbovirus mosquito vectors: Mutations I1532T and F1534C in Aedes albopictus across Europe
Verena Pichler, Vera Valadas, Mustafa M. Akiner, Georgios Balatsos, Carlos Barceló, Maria Louise Borg, Jeremy Bouyer, Daniel Bravo Barriga, Ruben Bueno, Beniamino Caputo, Francisco Collantes, Sarah Delacour Estrella, Enkelejda Velo, Elena Falcuta, Eleonora Flacio, Ana L. García-Pérez, José F. Gómez , Cintia Horvath, Katja Adam, Perparim Kadriaj, Mihaela Kavran, Gregory L'Ambert, Riccardo P. Lia, …
Supplementary information:
Additional file 1: Table S1. Details (sampling site, sampling year, sampling stage, extraction method) on mosquito samples included in the present study)
Additional file 1: Table S2. Genotype and kdr allele frequencies for mutations in position 1534 , 1532 and 1016 per sampling site.

## Sheet: Table S1
Table S1. Details (sampling site, sampling year, sampling stage, extraction method) on mosquito samples included in the present study.
OV: ovitrap; L: larval collections; A: adult collections
Country	Municipality	GEO Lat	GEO Long	sampling year	sampling method	DNA extraction	N
Abkasia	Gagra	43.2123	40.315	2018	L+A	CTAB	5
Abkasia	Gagra	43.3245	40.225	2018	L+A	CTAB	6
Abkasia	Gagra	43.1788	40.2941	2018	L+A	CTAB	17
Abkasia	Gagra	43.3887	40.0444	2018	L+A	Qiagen	9
Abkasia	Gagra	43.2338	40.3157	2018	L+A	CTAB + Qiagen	5
Abkasia	Souckhumi	43.0052	41.0243	2018	A	CTAB + Qiagen	5
Albania	Durres	41.297	19.5037	2018	OV	CTAB + Qiagen	31
Albania	Saranda	39.7675	20.0023	2017	OV	CTAB + Qiagen	34
Bulgaria	Burgas	42.3048	27.2752	2019	OV	DNA-Zol	34
Bulgaria	Lom	43.8049	23.2363	2019	OV	CTAB + Qiagen	54
Croatia	Dubrovnik	42.6065	18.2266	2017	L	CTAB + Qiagen	46
Cyprus	Limassol	34.7008	33.0466	2022	L	DNA-Zol	53
France	Montpellier	43.3636	3.5226	2020	OV	DNA-Zol	24
France	Nice	43.4305	7.1555	2020	OV	DNA-Zol	25
France	Perpignan	42.4209	2.534	2020	OV	DNA-Zol	18
France	Saint-Martin-d'Hères	45.1823	5.7749	2019	A	CTAB + Qiagen	49
France	Strasbourg-Bischeim	48.6112	7.75451	2019	A	Qiagen	5
France	Strasbourg-Hoenheim	48.6204	7.75399	2019	A	CTAB	5
France	Strasbourg-ST	48.5987	7.73588	2019	A	Qiagen	5
Georgia	Batumi	41.6042	41.5979	2015	A	CTAB + Qiagen	49
Greece	Athens	37.9236	23.9336	2019	OV	CTAB + Qiagen	11
Greece	Athens	37.9204	23.9362	2019	OV	CTAB + Qiagen	14
Greece	Athens	37.9372	23.9469	2019	OV	CTAB + Qiagen	5
Greece	Athens	37.9355	23.9453	2019	OV	CTAB	1
Greece	Athens	37.9458	23.9573	2019	OV	CTAB	17
Greece	Chania	35.5337	24.1171	2019	OV	Qiagen	5
Greece	Chania	35.5182	24.1377	2019	OV	CTAB + Qiagen	25
Greece	Chania	35.5458	24.1461	2019	OV	CTAB	4
Greece	Chania	35.5404	24.1421	2019	OV	CTAB	10
Greece	Kavala	40.9359	24.3955	2019	OV	Qiagen	5
Greece	Kavala	40.9251	24.3841	2019	OV	Qiagen	5
Greece	Kavala	40.9401	24.3958	2019	OV	CTAB	5
Greece	Thessaloniki	40.5221	22.9804	2019	OV	CTAB + Qiagen	30
Greece	Thessaloniki	40.5261	22.9756	2019	OV	CTAB + Qiagen	15
Greece	Thessaloniki	40.5279	22.9853	2019	OV	CTAB	6
Italy	Bologna	44.4848	11.3666	NA	NA	CTAB + Qiagen	17
Italy	Bologna	44.5115	11.3864	NA	NA	CTAB + Qiagen	18
Italy	Gemona del Friuli	46.2833	13.1392	NA	NA	Qiagen	10
Italy	Gemona del Friuli	46.2829	13.1385	NA	NA	CTAB + Qiagen	5
Italy	Grosseto	42.4524	11.0554	NA	NA	DNA-Zol	16
Italy	Bari	41.1221	16.8441	2020	OV	CTAB + Qiagen	34
Italy	Bari	41.074	16.8454	2020	OV	CTAB + Qiagen	9
Italy	Roma	41.9034	12.5071	2016	OV	CTAB + Qiagen	13
Italy	Roma	41.9017	12.5236	2016	OV	CTAB + Qiagen	21
Malta	Luqa	35.8605	14.487	2019	A	CTAB + Qiagen	50
Montenegro	Podgorica	42.2653	19.1241	2019	OV	DNA-Zol	32
Portugal	Loulé	37.0908	-8.09247	2017	A	NZYTech	16
Portugal	Penafiel	41.1855	-8.32937	2017	A	NZYTech_Collins	60
Romania	Bucharest	44.4928	26.0553	2020	A	CTAB + Qiagen	30
Romania	Gheorgheni	46, 7212114	25, 5855274	2018	A	DNA-Zol	18
Romania	Plopsoru	44.788	23.3523	2020	A	CTAB + Qiagen	30
Romania	Satu Mare	47.7915	22.8902	2020	A	CTAB + Qiagen	30
Russia	Beloretchensk	44.763	39.912	2018	L	CTAB + Qiagen	20
Russia	Plastounka	43.6768	39.7692	2018	A	CTAB + Qiagen	10
Russia	Russkaya Mamayka	43.6432	39.7155	2018	A	Qiagen	10
Russia	Sochi	43.6005	39.7446	2018	A	Qiagen	10
Serbia	Apatin	45.6698	18.9916	2019	OV	CTAB + Qiagen	55
Serbia	Loznica	44, 5333	19, 2258	2018	NA	DNA-Zol	33
Slovenia	Ajdovščina	45.8871	13.771	2017	A	CTAB + Qiagen	40
Spain	Basauri	43.2392	-2.88465	2019	OV	CTAB	2
Spain	Basauri	43.2396	-2.8848	2019	OV	CTAB + Qiagen	20
Spain	Benicassim	40.0486	0.0591974	2016	OV	CTAB + Qiagen	13
Spain	Benicassim	40.0581	0.088792	2016	OV	CTAB	7
Spain	Cartagena	37.6221	-1.0014	2017	OV	CTAB	13
Spain	Cartagena	37.5798	-1.21642	2017	OV	CTAB	10
Spain	Cartagena	37.5652	-1.17503	2017	OV	CTAB	2
Spain	Cartagena	37.6147	-1.02994	2017	OV	CTAB	10
Spain	Cartagena	37.6435	-1.00757	2017	OV	CTAB	4
Spain	Cartagena	37.6804	-0.8372	2017	OV	CTAB	10
Spain	Cartagena	37.648	-1.0108	2017	OV	CTAB	8
Spain	Cartagena	37.6017	-1.03075	2017	OV	CTAB	1
Spain	Catarroja	39.4029	-0.395514	2017	L	NZYTech	20
Spain	Cornellà del Llobregat	41.3535	2.09683	2017	L	NZYTech	31
Spain	Es Capdella	39.5813	2.47341	2017	OV	NZYTech	19
Spain	Madrid	40.3727	-3.48416	2019	OV	CTAB + Qiagen	11
Spain	Madrid	40.2502	-3.35035	2017	OV	CTAB + Qiagen	3
Spain	Madrid	40.3733	-3.48214	2018	OV	CTAB + Qiagen	4
Spain	Madrid	40.3733	-3.48214	2019	OV	CTAB + Qiagen	4
Spain	Monesterio	38.0284	-6.21931	2018	OV	NZYTech	18
Spain	Sevilla	37.3778	-5.99022	2018	OV	CTAB*Qiagen	33
Spain	Torremolinos	36.6138	-4.50814	2016	OV	CTAB	8
Spain	Torremolinos	36.6137	-4.50845	2016	OV	CTAB	18
Spain	Torremolinos	36.6294	-4.49224	2016	OV	CTAB*Qiagen	20
Switzerland	Basel	47.5759	7.56606	2020	A	DNA-Zol	25
Switzerland	Coldrerio	45,8552	8,98727	2020	A	DNA-Zol	6
Turkey	Aliaga	38.7639	26.9448	2019	OV	CTAB + Qiagen	41
Turkey	Igneada	41.8771	27.9835	2019	OV	CTAB + Qiagen	42
Turkey	Istanbul	40.886	29.2095	2019	OV	CTAB + Qiagen	51
Turkey	Istanbul	41.1813	29.0703	2019	OV	CTAB + Qiagen	10
Turkey	Trabzon	40.9838	39.7503	2019	OV	CTAB + Qiagen	44

## Sheet: Table S2
Table S2. Genotype ad kdr allele frequencies for mutations in position 1534, 1532 and 1016 per sampling site.
		F1534C						I1532T					V1016G
country	site	N specimens	FF	FC	CC	FL	C%	N specimens	II	IT	TT	T%	N specimens	VV	VG	GG	G%
Abkasia	Gagra	42	42				0	7	7			0	42	42			-
	Souckhumi	5	5				0	1	1			0	5	5			-
Albania	Durres	31	30	1			0.016	21	19	2		0.048	31	31			-
	Saranda	34	32	2			0.029	9	9			0	35	35			-
Bulgaria	Burgas	34	34				0	7	7			0	53	46	7		0.066
	Lom	54	54				0	6	6			0	54	54			-
Croatia	Dubrovnik	46	46				0	13	13			0	46	46			-
Cyprus	Limassol	53		17	36		0.840	43	43			0	53	53			-
France	Montpellier	24	24				0	1	1			0	24	24			-
	Nice	25	25				0	7	4	3		0.214	24	23	1		0.021
	Perpignan	18	18				0	1	1			0	18	17	1		0.028
	Saint-Martin-d'Hères	49	49				0	3	3			0	49	49			-
	Strasbourg	15	15				0	6	5	1		0.083	15	15			-
Georgia	Batumi	49	46	1	2		0.051	3	3			0	49	48	1		0.010
Greece	Athens(AIA)	48	14	25	9		0.448	45	38	6	1	0.089	78	78			-
	Chania	44	34	9	1		0.125	38	38			0	74	74			-
	Kavala	15	12	3			0.1	7	7			0	32	32			-
	Thessaloniki	51	51				0	-					73	73			-
Italy	Bologna	35	35				0	10	7	1	2	0.25		0
	Gemona del Friuli	15	15				0	11	11			0		0
	Grosseto	16	16				0	1	1			0		0
	Bari	43	43				0	11	8	3		0.136	37	31	6		0.081
	Roma	34	33			1	0	16	14	2		0.063	34	29	5		0.074
Malta	Luqa	50	50				0	9	9			0	50	48	2		0.020
Montenegro	Podgorica	32	32				0	15	15			0	54	54			-
Portugal	Loulé	16	16				0	4	4			0	16	16			-
	Penafiel	60	60				0	6	6			0	60	60			-
Romania	Bucharest	30	29	1			0.017	4	4			0	313	301	11	1	0.021
	Gheorgheni	18	18				0	4	4			0	18	18			-
	Plopsoru	30	30				0	2	2			0	30	30			-
	Satu Mare	30	30				0	2	1	1		0.25	30	30			-
Russia	Beloretchensk	20	20				0	2	2			0	20	20			-
	Plastounka	10	10				0	2	2			0	10	10			-
	Russkaya Mamayka	10	10				0	1	1			0	10	10			-
	Sochi	10	10				0	1	1			0	10	10			-
Serbia	Apatin	55	55				0	4	4			0	55	55			-
	Loznica	33	33				0	7	7			0	53	53			-
Slovenia	Ajdovščina	40	40				0	9	9			0	40	40			-
Spain	Basauri	22	22				0	8	8			0	21	19	2		0.048
	Benicassim	20	20				0	1	1			0	20	20			-
	Cartagena	58	58				0	5	4		1	0.2	58	58			-
	Catarroja	20	20				0	10	10			0	20	20			-
	Cornellà del Llobregat	31	31				0	3	3			0	31	31			-
	Es Capdella	19	19				0	7	7			0	19	19			-
	Madrid	22	22				0	1	1			0	22	22			-
	Monesterio	18	18				0	2	2			0	18	18			-
	Sevilla	33	32	1			0.015	1	1			0	33	33			-
	Torremolinos	46	46				0	8	8			0	46	46			-
Switzerland	Basel	25	25				0	8	8			0	25	22	3		0.060
	Coldrerio	6	6				0	1	1			0	6	6			-
Turkey	Aliaga	41	41				0	5	5			0	41	41			-
	Igneada	42	42				0	6	4	2		0.167	42	41	1		0.012
	Istanbul	61	61				0	13	12	1		0.038	61	55	6		0.049
	Trabzon	44	44				0	1	1			0	44	44			-
		1732	1623	60	48	1	0	419	393	22	4	0	2102		47
